# Supplementary material for: Coagulation potential and the integrated omics of extracellular vesicles from COVID-19 positive patient plasma
Source: Sci Rep. 2022 Dec 23;12:22191. doi: 10.1038/s41598-022-26473-8 (PMC9780627; doi:10.1038/s41598-022-26473-8)
Supplement: Supplementary file 2 — Supplementary Table 1. [file 41598_2022_26473_MOESM2_ESM.xlsx]

## Sheet: Supplementary Table
Supplementary Table 1
Sheet 1	LEV	Raw metabolomics, proteomics and lipidomics data on LEV in COVID and Healthy patients
Sheet 2	MEV	Raw metabolomics, proteomics and lipidomics data on SEV in COVID and Healthy patients

## Sheet: LEV
Sheet 1	LEV	Raw metabolomics, proteomics and lipidomics data on LEV in COVID and Healthy patients
		L-arginine	L-aspartate	L-glutamate	L-glutamine	L-leucine	L-lysine	L-methionine	L-phenylalanine	L-proline	L-threonine	L-tryptophan	L-tyrosine	L-valine	Adenine	IDP	Hypoxanthine	Xanthine	5-6-Dihydrothymine	Phosphate	Diphosphate	D-Glucose	D-Glucose 6/1-phosphate/Fructose 6-phosphate	D-Glyceraldehyde 3-phosphate/Glycerone phosphate	Pyruvate	Lactate	Mannitol	Citrate	2-Oxoglutarate	Succinate	Malate	2-Hydroxyglutarate/Citramalate	5-Oxoproline	Ascorbate	Dehydroascorbate	gamma-L-Glutamyl-L-cysteine	Bis-gamma-glutamylcystine	Ornithine	N-Glycoloyl-neuraminate	alpha-D-Glucosamine 1-phosphate	1-4-beta-D-Xylan	Creatine	Creatinine	Taurine	3-Sulfino-L-alanine	Glycerol 3-phosphate	Sphingosine	Sphingosine 1-phosphate	Acetylcholine
HelathyMV-1	Healthy	36972.9	49385.3	55996.2	2033.9	12622.9	38225.6	2036.56	55043.2	214712	8108.83	157668	17139.4	2170000	27974.5	0	75914.5	15330.1	23870.7	143420900	19614490	5484.2	3767.8	49747.1	50869.9	739220	19069	1757806	8655.43	52603.5	18071.7	15650.1	93260.3	37234.1	131188	4270.69	47997.9	5890.35	13154.6	937.287	4476.28	68670.5	27986.5	0	2021.7	5408.83	77601.3	586.689	24054.8
HelathyMV-2	Healthy	15284.2	28523.1	7918.93	2438.64	34216.1	19770.4	0	44689.1	143881	19240.6	137816	19758.1	9561731	8462.17	0	1900.09	739.014	19604.7	150398400	16376820	2899.71	0	39183.3	49344	687424	3404.75	3319794	5759.64	44926.7	6327.99	20841.8	32376.8	24614.7	434285	2885.16	48243	2927.55	21686	4687.77	0	58242.6	64134.5	0	2266.83	0	83712.2	841.227	45979.6
HelathyMV-3	Healthy	39941.3	62690	28837.7	0	20805.8	39954.8	0	82999.4	217981	22774	201868	15816.9	4254924	12137.6	0	236.684	7366.06	21637.3	135936000	17667380	29245.7	0	56314.5	55168.3	736724	13209.8	2345227	886.506	93495.6	9342.18	24434.5	100897	13952.9	154350	3204.6	24070.1	2322.49	14738.6	1148.59	17255.3	169611	42649.2	0	1976.07	0	58246.1	0	57928.7
HelathyMV-4	Healthy	64315.3	22842.7	327287	3550.58	28436.3	13128.2	7169.54	77448.7	152336	7279.77	153710	23797	33243700	175181	0	698350	211264	24163.8	146857200	16998240	0	64838.4	30351.5	30198.5	358509	0	310203	72745.6	59448.8	7755.52	37083.9	75658.2	22745	47701.5	2977.06	26784.3	1147.83	14537.6	1252.73	55731	55477.6	9344.61	7188.03	2010.28	1192426	98665	0	0
HelathyMV-5	Healthy	149792	46008.8	75216.2	2201.42	63298.2	36618.5	4932.68	117958	100099	0	171496	18492.5	1841698	14998.1	0	8515.27	5124.59	11791.5	154198400	16810100	0	0	44118.7	37751.7	153464	0	87269.8	0	9684.13	4982.63	6479.34	37146.1	29250.5	7208.34	698.051	24687	1310.43	12964.8	0	3599.74	38012	0	0	1348.2	48272.2	61949	1184.49	24448.9
HelathyMV-6	Healthy	422870	171910	343813	3262.79	221525	123523	9185.39	299690	1225850	57522.9	754490	108841	1687771	14785.5	4860.86	138649	492.322	35597.4	160512000	16216640	63362.2	0	26420.2	110131	1166991	19426.5	10040020	1037.72	95085.5	90727.8	58027.2	124780	11875.2	221621	2864.86	19296.4	8025.18	16280	2697.05	17238	223972	111152	0	950.724	0	60131.2	2242.78	74203.4
HelathyMV-7	Healthy	11628	24274.4	25461	2823.6	23074	13956.6	2085.62	57650.4	174913	8513.93	136056	17334.6	1704196	15644.1	0	67602.4	0	9921.97	146282900	16633080	3460.35	0	34755.2	35301.4	1236054	0	1468099	315.995	41661.7	19497.5	6621.4	26437.1	21454.5	35220.9	1654.25	15503.1	740.49	17858	474.912	4796.55	29120.1	75901.1	0	1457.74	4233.05	77241.7	426.179	15575.5
HelathyMV-8	Healthy	26831.8	55841	39700.1	0	37578.1	41427.8	2956.09	74982.7	225729	13164.7	231707	35942.5	1665907	11415.3	0	59509.3	321.632	24645.3	139955600	18634730	41502.5	0	64382.9	46174.3	746029	137029	1407422	7105.89	56502.6	36457.6	12362.1	115540	6851.7	37410.8	2040.58	31745.8	4585	15783.1	1936.93	2997.79	40252.2	20859.6	508.22	2554.28	0	53054.1	450.511	14377
HelathyMV-9	Healthy	0	7957.26	12985.4	0	4962.84	13218.9	5858.93	60735.4	98359.9	8803.3	107334	17926.2	6826502	10285.9	0	19488.8	0	19962.8	160848100	20666660	0	0	27409.1	33925.8	318995	62980.6	80810	639.313	88317.6	9242.27	19771.6	28191.3	14352.4	69947.5	2749.7	38465.2	723.776	16322.5	1357.36	6361.06	37129.2	0	0	930.359	30443.5	56975.6	0	15213.2
HelathyMV-10	Healthy	13177.4	25488.1	127840	7855.01	11625	19907	0	126416	647439	0	122735	13796.9	12153290	25297.3	0	14486.2	0	17067.3	144271000	16687910	17805.6	39481.4	226935	42346.7	568716	0	2267580	29946.6	132488	69941.8	22579.3	53655.9	24374.5	111653	3480.91	33033.2	1233.97	25002.5	12843.1	8707.81	59897.6	38204.4	0	3625.68	1952.33	65578	909.005	68859.3
HelathyMV-11	Healthy	6325.75	12233.7	4698.01	0	6666.62	16936.7	0	53820.9	128939	0	151966	16198.3	5376528	10907.2	0	11997.1	0	24318.8	142655700	16826160	8934.14	0	40207.3	32763	307601	0	785177	0	34775.6	6219.3	17900.3	48553.8	17631.1	115020	1881	82393.5	1556.68	18054	0	8449.16	69936.6	11221.4	0	2487.83	0	79035.5	483.634	20629.2
HelathyMV-12	Healthy	25251.2	26740.7	64030.2	0	0	12446.8	0	50650.6	132140	0	93570.9	18963.5	14630960	38996.8	0	14779.3	21807.6	16807.4	151232400	13125140	2493.74	2221.4	14779.8	36494.1	227351	0	981038	10950.2	22700.4	13447.2	7012.55	43482.1	23740.7	157980	784.311	57711.5	1239.23	20364.4	0	4934.54	11789.6	4359.2	0	1199.97	11411.9	69872.8	0	11154.5
HelathyMV-13	Healthy	15220	33108.3	74907.4	0	5020.87	11768.9	2828.94	63475.5	97830.2	0	113222	13047.3	1617948	22169	0	6678.03	6577.19	18982.3	157697600	20226350	0	4609.06	21147.8	31764.7	189202	0	137497	7713.88	51449.5	4170.33	8740.06	38531.3	33091	20375.5	1712.85	29144.7	1233.7	17537.5	0	4818.94	12869.9	3976.63	0	820.284	23278	52654.3	932.548	9572.64
HelathyMV-14	Healthy	15239.1	26574.6	84699.4	4332.43	2791.8	98397.2	0	37986.4	116291	0	84901.5	9991.04	1554851	8133.38	0	5620.46	0	11771.1	140868400	15940120	0	1851.95	38261.2	25138.1	206535	0	149465	8145.68	36444.6	4285.14	14643.6	30753.7	34645	24252.1	2022.54	35545.3	4632.9	18141.2	0	6029.21	87555	14571	0	1405.12	17286.3	53784.9	594.649	28460.8
HelathyMV-15	Healthy	140109	51658.2	72956.9	7955.65	42460.8	50514.7	5933.33	101347	188111	10806.9	229802	45081	2890677	16027.6	0	0	0	11703.1	158445600	16451200	0	680.559	36166.3	40271.8	421641	0	45148.2	16975.3	53737.3	36128.1	6151.4	62713.9	12935.7	7918.22	2405.11	29508.5	2032.25	20848.2	5278.21	10596.3	69355.5	5456	309.427	1921.07	645129	67131.8	789.526	28746.7
HelathyMV-16	Healthy	36330.6	47219.9	81382.9	4131.09	91991.5	62811.6	12447.3	195132	199483	39877.9	340812	74541.5	12789970	13797	0	19960.4	0	21628	161048100	14226190	19968.6	944.046	45330.2	57236.6	385249	10604	2043817	45147.1	54780.4	20909.7	37120.5	50992.2	24847.9	478427	3613.6	20599.3	5072.79	17111.6	7596.49	22453.2	125032	3835.07	0	1177.16	32189.7	56778.3	648.413	36870.3
HelathyMV-17	Healthy	15655.3	33648.7	22165	0	16912.7	14409.2	3102.96	49376.2	121833	10657.2	143276	14603.9	1613682	12889.8	0	45057.5	0	0	159968000	16403910	10273	0	27536.6	64343.5	354452	0	2268715	0	42150.1	16590.3	8519.68	43845.3	18315	88783.2	2510.24	35322.8	2273.56	18795.1	2430.77	0	45323.8	9050.91	0	935.417	5966.43	62053	673.095	12314.1
HelathyMV-18	Healthy	42664.8	27385.5	33159.1	0	8405.94	49941.8	0	40661.6	240763	6635.96	176988	18746.1	1706474	6714.88	0	78270.5	345.458	20405.9	157119200	19358990	0	0	24941	49569.8	479098	9516.63	2426828	0	71540.3	16253.6	6853.8	61560.1	23285.8	41096.6	3381.99	30266.8	4506.9	13889.3	569.215	5521.35	113043	12565.8	0	2125.88	0	88142.2	666.456	13158.2
HelathyMV-19	Healthy	31531	48567	26576.1	0	50145.8	18432	14290.6	240871	224225	13127.3	539054	123818	11683210	10870.8	0	41533.2	458.058	15954.7	157458500	15327740	7445.59	0	33792.5	38737.7	550845	25977.2	146303	2033.59	119913	42052.2	51629.9	58177.9	13044.5	125758	3413.76	37792.8	2752.62	19201.5	5699.81	25332.9	121246	34459.6	0	2111.3	6521.23	78976	687.453	58693
HelathyMV-20	Healthy	6941634	1265165	1016693	276321	739638	284326	30643	830038	4896106	638413	4750393	681820	4259316	10500.6	0	54530.5	10557.4	32646.7	157491200	17817010	34732.5	0	35144.8	58969.8	401567	11630.8	2256309	3217.3	233112	17788.1	35550.6	2732722	14159.2	58731.3	1983.45	22454.2	227588	17457.6	1616.08	20477.5	184035	62528.1	318.442	1412.24	0	61964.4	483.66	41597.3
CovidMV-1	COVID	70205.2	63184.1	43419.6	14320.5	90261.8	24381.8	8153.3	132199	378891	25849.3	228196	19666.8	1588260	33381.8	0	97060.7	4992.46	26629.7	159075700	17687010	88507.2	830.333	51756.9	38401.6	642685	26738.4	3430024	7163.6	86895.6	40070.1	48175.7	133928	41484.1	69097.3	2773.65	32297.6	5245.7	15849.5	0	10677.6	155144	126050	0	1323.71	0	64892.8	0	83495.8
CovidMV-2	COVID	111296	42437.9	77801.1	15255.1	52008.5	41130.8	3428.33	155710	365026	45535.3	259861	51310.8	1759808	94150	0	337348	858.77	20161.1	166078900	19987350	78699.1	20167.9	27434	74746.3	516290	0	6273396	7472.84	68318.2	14904.8	70388.2	75207.9	47542.4	101141	3527.48	171320	2035.69	19425.3	4303.68	0	851294	136853	405.503	1112.89	0	67156.1	725.795	65640.2
CovidMV-3	COVID	42513.5	46618.6	30923.4	20730.2	56349.6	16645.3	5667.08	76751.6	282880	15483.6	166638	18307.4	1598998	24350.1	0	78387.9	540.657	29919.3	135903200	15037560	30961.4	0	44785.6	92369.2	604957	3192.69	8492442	3496.91	47650.5	22671.7	58419.8	77803	51795.4	117641	3792.28	47990.8	4289.95	15202	0	0	48577.4	79281.9	0	1623.38	0	65225.4	0	61637.3
CovidMV-4	COVID	79359.4	71345.1	52943	3674.79	55371.2	43119.9	8793.62	98650	432337	23326.5	286931	42163.9	1770289	91332.3	0	120664	5273.86	19164.2	143278700	15851500	45955	1875.96	30974.7	75966	957082	31284.8	4150565	6353.99	95155.6	38952.3	49657.4	184043	41328.8	95212.8	6139.85	38634.2	7572.57	19888.6	1816.04	17053.6	168232	74010.3	266.47	2263.29	447.141	111028	613.48	34165.3
CovidMV-6	COVID	39173.7	19546.7	31299.6	7051.48	11948.9	7952.64	3583.68	96840.2	204739	0	155822	22656.3	1756796	50283	3690.7	52989.9	1042.38	27972.1	145344100	15069380	48423.9	3861.68	28926.3	118279	398215	0	12408060	7231.26	19707.5	21258.4	76808.7	64501.4	65913.2	213555	2394.92	17500.4	3487.34	18899.5	701.353	6005.45	91758.4	57042.1	7967.92	2138.18	0	733355	702.452	24985.8
CovidMV-7	COVID	123508	51783.6	66856.8	15836.1	87032.4	34452.8	1941.74	145340	414198	38596.2	368526	66024.3	1044445	25145.4	0	191778	0	47879.2	130971600	11009440	1337569	7863.37	11249.4	101474	1707693	11428.6	4021340	180018	777810	327915	1833274	91241.3	700830	167884	2989.49	63298.9	1417.61	24034.8	6433.64	172994	167860	144847	11885.1	0	23822.3	58321.1	0	67894.8
CovidMV-8	COVID	248958	114638	125607	74643.1	139798	43268.8	8861.18	204257	1340334	76489.6	588949	102554	2319309	29351.4	55213.7	219148	68453.5	221338	144136100	18405880	341797	6285.38	30084.3	207587	1042448	2964.49	23847380	17100.2	55852.4	56351.4	134963	229886	129642	340807	2823.8	41532.2	12234.8	15471.6	2101.82	7635.09	382165	564300	0	1594.51	365.788	71856.2	559.456	179726
CovidMV-12	COVID	57346.3	43435.3	25887.5	12367.9	33331.2	9631.75	3934.49	73685.6	243509	15143.4	148324	17298.7	1717940	44043	0	40082.2	3494.23	28060.1	153815400	16567290	42367.4	1471.39	23583.3	41631.9	600776	21797.6	2724776	2037.75	63510.5	14378.9	20572.3	76787.2	16097	56931.7	4750.58	39634.6	2890.63	16164.8	6915.44	23252.8	79809	331102	296.634	2022.33	0	73830.7	581.691	80561.7
CovidMV-13	COVID	83472.4	45493.6	43195.4	9625.82	45590.4	26705.1	6095.79	115079	361137	27089.9	301126	65325.1	1756990	98118.1	2728.55	188239	488.65	45806.4	153628500	19925530	81096.6	6836.44	23769.3	86674.4	537642	5878.65	7340998	15760.5	51487.9	34746	62317.6	71193.6	52635.8	143795	4724.2	62664.5	3512.61	18474.6	20444.7	9629.22	331932	134042	0	1397.96	0	61265.1	603.607	72356.8
CovidMV-15	COVID	46186.8	9966.38	35940.7	25421.9	48202	21618.8	5332.14	103034	201352	6141.38	140250	15410.4	1933797	44218.9	4227.61	0	0	48404.7	152917600	16214670	188910	608.012	25839.2	92632	326970	3851.28	8986296	2571.33	36211.9	8831.22	43739.6	27491.8	45522.2	141259	684.26	29641.4	2136.16	20912.9	0	7657.97	84079.1	959596	9219.41	2077.12	0	56220.6	429.905	111435
CovidMV-16	COVID	140371	44672.8	60160.7	31125.9	56986.4	26834.4	9774.15	92276.5	307632	10732.6	256403	51784.5	1829903	105868	19502.4	399912	0	47863.4	149310400	16655580	122626	5422.6	29596	109702	553385	0	12065120	8177.42	38705.1	32225.9	95790.7	56667.6	64931.7	220387	2019.78	52617.9	2261.1	9742.08	2456.46	4294.56	283039	203125	3562.32	2827.89	0	60573.5	849.394	19721.3
CovidMV-17	COVID	68840.7	15923.7	27676.6	16787.1	36166.5	41136.2	0	114124	337964	32569.1	223968	25873.5	1812045	32725.9	17210.5	34428.4	0	81039.1	149355700	16430460	92423.4	745.771	21946	115274	508685	0	9590413	6929.02	32173.7	35498.2	81245.5	59538.3	75097.1	138628	2445.02	17921.1	4361.44	18304.7	541.862	9637.75	200126	119725	8529.96	1570.19	0	96895.4	461.833	28995.2
CovidMV-20	COVID	107685	34739.9	29774.7	16609	39587.8	40001.3	0	98644.1	388918	12381.7	294863	40689.2	1050402	54789.9	3796.8	61677.8	705.413	121431	125239700	17923340	76713.3	7910.56	26264.3	93856.5	400066	0	10282340	622.898	28447.4	29512.3	80567.3	55459.7	54116.6	164438	1890.75	28235.5	5552.22	21354.9	12173.8	7357.77	96689.7	127043	0	1097.28	0	59711.5	514.99	36875.6
CovidMV-21	COVID	91235.5	69482.5	49793.4	28116.4	85545.6	39232.3	4512.46	165223	435608	18961.2	241912	42010.7	1938588	41591.4	57651.4	58175.6	0	289763	144076800	16175950	354679	550.753	37937.4	193738	1096502	36348	15576380	13305.3	208942	115193	151488	118642	125597	199634	5270.28	69429.8	3700.26	15997	10020.3	13230.2	251217	507556	0	6950.69	0	95246.5	0	175727
CovidMV-22	COVID	114102	39515.2	49422.9	82684.2	113663	66303.5	2804.61	181957	882251	16041.3	560543	80070.6	1960205	15034	64091.9	156308	380.541	124791	147526000	14426450	298176	3988.43	45809.3	175433	844740	6221.65	26552460	5855.1	59369.6	34840.6	194463	78809.5	122865	340682	2298.96	36637.3	6052.53	14828.6	6173.98	10566.9	1130202	271007	0	936.567	0	77305.9	540.841	69132.6
CovidMV-23	COVID	102767	50540.3	91393.8	12273.8	55941.9	16635.8	3895.54	123581	465607	33504.7	296444	39618.9	1787040	131775	0	455164	0	27418	153649000	18235090	81036.2	12375.6	44745.7	83491.1	603911	0	6989064	18884.4	64394.3	25634.6	67320.9	114178	60179.5	156116	2044.77	19268	4852.71	21641.8	2588.68	7477.74	232117	64658.1	12269.8	1193.97	413.263	69846.5	480.364	23367.6
CovidMV-25	COVID	70060.9	43377.1	81397	34175.7	76179.1	34480.4	4332.65	110005	426732	9928.52	356736	50857.5	999301	31015.8	17450.5	164518	464.668	146349	155409900	17079970	80311.1	14359.5	47917	119828	648113	46191.6	15117560	7560.59	54420.6	32267.2	106940	74243.3	90420.4	232148	2661.35	58888.7	3931.86	15704.4	10820.7	10788.5	328288	108749	6661.39	2132.84	0	66095.8	811.581	107157
CovidMV-27	COVID	228493	84759.9	59014.6	31899	63949.8	534647	7045.38	133411	1025993	119015	185773	28489.5	1894332	45736.6	21068.9	19190.7	8379.38	89222.4	153391600	12186560	157187	1554.95	197550	90580.3	1730411	56305.9	7760614	22338	198931	262084	113021	156623	67115.3	129627	4252.97	32586.6	6788.93	21325.2	0	33913.7	341578	255842	0	1193.83	4632.07	153069	388.616	98355.2
CovidMV-29	COVID	131501	51803.6	60317	22701.8	44746.5	25941.9	2654.26	95401	461348	17165.5	216645	38279.3	1917255	33420.6	0	38863	1090.73	21125.8	159376800	14496000	120701	3927.11	52703	70169.8	543405	0	4099402	2075.22	97473.1	32350.3	30450.7	171783	41674.6	65160.7	2407.45	43080.2	8314.31	22258.2	66783.1	7893.19	592943	182702	292.349	2243.28	0	67940.5	390.516	35894.9
[truncated: 2,872 more columns]

## Sheet: SEV
Sheet 2	MEV	Raw metabolomics, proteomics and lipidomics data on SEV in COVID and Healthy patients
		L-arginine	L-aspartate	L-glutamate	L-glutamine	L-leucine	L-lysine	L-methionine	L-phenylalanine	L-proline	L-threonine	L-tryptophan	L-tyrosine	L-valine	Adenine	IDP	Hypoxanthine	Xanthine	5-6-Dihydrothymine	Phosphate	Diphosphate	D-Glucose	D-Glucose 6/1-phosphate/Fructose 6-phosphate	D-Glyceraldehyde 3-phosphate/Glycerone phosphate	Pyruvate	Lactate	Mannitol	Citrate	2-Oxoglutarate	Succinate	Malate	2-Hydroxyglutarate/Citramalate	5-Oxoproline	Ascorbate	Dehydroascorbate	gamma-L-Glutamyl-L-cysteine	Bis-gamma-glutamylcystine	Ornithine	N-Glycoloyl-neuraminate	alpha-D-Glucosamine 1-phosphate	1-4-beta-D-Xylan	Creatine	Creatinine	Taurine	3-Sulfino-L-alanine	Glycerol 3-phosphate	Sphingosine	Sphingosine 1-phosphate	Acetylcholine
CovidEV-1	COVID	660211	29364.5	62221.3	245836	349279	261000	36264.7	272854	1562077	125606	921098	141591	5423950	8195.61	169617	146659	0	265406	147502400	14644430	425378	315.405	50195.9	325485	1008874	30753.8	36661900	40438	63047.1	58122.2	278285	74906.2	168262	598361	2374.85	25754.3	18793.1	106157	0	9237.06	1043786	883168	22302	1927.5	0	79987.3	15408.1	397302
CovidEV-2	COVID	283315	33887.7	91640.7	148574	97956.5	107570	13934	268882	843997	47803	761170	198367	2050102	12533.1	185655	335028	0	123428	129861400	13581150	637063	977.664	51867.5	475862	1719662	16186.3	63549890	39543.1	54156.6	69762.8	380757	57187.9	223644	755608	1250.26	18796.5	6042.3	81722.2	1110.55	17352.5	7076644	1902735	528.024	1123.62	0	57849.9	46331	237611
CovidEV-3	COVID	1168834	17469.5	81914.3	345445	515194	292250	43022.4	625365	2394586	48170	865850	164400	5273740	3049.7	637417	712890	7580.3	393946	123732300	13684920	495558	0	35640.1	967978	1201328	10302.3	113509800	19060.1	58897	121194	681301	48810.5	336278	1607032	1881.6	41755.8	18653.4	92335.9	0	21671.3	458901	1684951	32723	974.815	0	61010.8	14489.5	654007
CovidEV-4	COVID	364054	34988.3	80253	121982	173306	167864	19585.2	218219	1293088	64575.1	1223335	209452	2571681	17990.2	412502	298190	0	129768	137537300	15105430	334488	0	39942.8	548938	1618687	13834.6	81625100	23235.4	36402.6	90022.5	528060	107242	262777	1050706	2426.6	15091.4	9907.86	80932.5	4316.61	4392.71	473632	874503	3229.38	843.247	0	57630.1	19365.7	194855
CovidEV-6	COVID	679844	11804.6	129322	151146	147530	191712	20706.8	311566	1076608	28576.3	883587	113014	3098914	10075.6	529137	474463	0	281864	130766600	11105880	296070	0	29932	861945	1082742	0	103812200	28835.5	29524.8	64757.1	733912	51776.8	318467	1257077	2563.92	30593	6226.45	86799.4	0	9168.43	754961	632828	10648.9	876.446	0	48648.8	9203.03	160100
CovidEV-7	COVID	1890050	60561.9	190016	264739	500968	467929	62749.6	714054	2918701	130741	1895535	510520	5249514	10340.2	642726	681726	10435.8	320625	140364500	14420230	873805	0	23643.5	933555	2010332	0	113501100	51810.8	54085.5	119224	705119	79662.2	310442	1539220	751.523	20966	12093.9	116014	0	29546.3	1352157	1557371	18228.6	2036.62	0	59392.9	30562.3	381274
CovidEV-8	COVID	1508198	33728.8	114006	265368	430173	505909	54600.6	701595	5937942	150422	1698614	449687	5824936	14534.1	579708	1144617	320713	1062358	128872100	12267760	1738624	0	52202	746168	3072026	10265	92042700	84049.6	53827	115392	583408	98908.9	287420	1321172	2167.25	31424.3	23861.2	81603.2	2629.23	53414.4	1479927	2926712	17142	1322.01	0	57013.7	10927.7	711709
CovidEV-12	COVID	645439	82691.4	126413	153119	300261	216539	15254.6	275542	1533340	83260.9	759638	134162	2072820	17355.9	260298	256228	27143.8	381322	142896100	15512790	441380	0	42326.8	544401	1773611	404947	68717660	23457.8	97695.2	99328.8	439903	156992	226637	884925	2829.72	416736	15925.2	103871	3713.88	13538.2	517111	5638422	7410.37	1087.69	0	64218.5	7812.49	655015
CovidEV-13	COVID	1282802	28577	140063	392542	455804	539138	50953.8	535364	2160902	132674	1515987	309862	3864934	11452.3	435382	775454	10072.4	347417	126671400	14143860	817921	1084.12	16460.5	657332	2487107	9796.89	79182420	27783.7	74757.1	83377.1	539685	62461.7	252446	1152965	3481.33	46898.2	23083.8	76017.2	7724.76	21746.9	3310543	1590261	20581.1	1221.61	637.233	61745.8	12890	599027
CovidEV-15	COVID	890863	25672.3	165527	159817	288485	160241	24864	692480	1294318	73799.6	878870	123231	3666745	14693.8	403438	294767	10901.2	236126	147507100	12969000	1199450	5458.72	37936.2	739586	1531033	119815	88560900	12857.8	72295.6	93684.6	540447	46018.5	296058	1435247	1101.23	43382	12986	85898.4	1496.69	54847	672232	11427870	0	2357.49	0	79371.7	9200.13	542712
CovidEV-16	COVID	964900	22063.2	170659	216195	250120	173842	34959.9	295664	1540272	62485.5	995766	176440	3262303	19360	569874	1.16285e+06	0	248767	115508000	11418960	568998	0	39925.3	933970	1383461	0	102556100	46273.7	79982	97299.7	649810	33947.6	276586	1604353	982.548	33600.8	13148.2	82997.6	610.055	9222.98	2106843	1069957	37216.3	1307.6	0	73454.4	9089.77	176347
CovidEV-17	COVID	399476	8920.22	74873.4	131348	206624	202842	29216.9	411215	1561981	95789.5	759088	193326	2630934	13895.6	306442	626957	0	370644	143874200	13662270	410432	0	29526.1	562804	1620911	0	57115650	35948.9	41158.3	41912.9	342456	43232.7	210899	693402	1274.05	54584.7	20002.2	82884.5	550.511	10680.6	1293402	438172	4545.66	1024.12	0	68621.9	5884.7	133414
CovidEV-20	COVID	2698354	17256.4	114063	617664	360052	537558	75703.2	634078	3761287	213384	1711760	205631	6859784	7539.64	498007	787261	0	1393167	126417500	13525620	1050332	0	49702.1	833832	2324030	14206.7	98778750	45828.2	40199.8	132912	604639	68717.1	300459	1293654	0	24623.7	32545.2	104764	0	33475.1	966991	1955314	11386	1196.92	0	56363.6	14481.5	328949
CovidEV-21	COVID	1214563	57398.7	81016.4	210944	298963	285459	29297.8	535449	1291345	46654.1	556788	107375	2343585	7257.67	475676	698902	11346.3	2020422	125468500	11007410	1368203	1364.98	25986.5	1159098	2219401	24448.2	158460100	17992	93896.1	140121	991104	100249	407412	2092110	1037.71	39128.3	8694.72	102101	5278.6	34061.2	878388	3336499	0	2718.47	0	64182.8	10035.3	551738
CovidEV-22	COVID	1933165	40997.6	98796.6	255592	519261	431721	32868.8	583011	3182875	84561.4	1581896	296590	4889790	11120.5	396577	471163	9887.95	463200	138520200	15137760	875310	0	36712.8	753234	2124225	8867.2	85336510	31787.5	58160	112941	514254	50175.7	245519	1231584	1145.85	39448.1	13141.3	89929.6	1090.96	39842.9	4028634	977711	315.947	2110.49	624.985	71572.2	20398.3	201507
CovidEV-23	COVID	1085888	34310.3	159883	200046	351249	296491	36256.5	271046	2300186	82612	1586185	124882	4652506	5646.1	437752	929084	11746.7	41140.8	121629500	14387930	793067	0	31461	592440	1580957	7477.35	95208010	23098.5	49548	102776	562155	50333.6	316975	1426395	2380.21	42248.4	10365.8	95146.4	0	14270.7	1889166	619087	9545.33	2272.64	0	69120.3	4682.91	121895
CovidEV-25	COVID	1510795	49452.6	220539	267229	449784	627786	73419.1	469284	2831041	90764.4	1163790	266228	4788908	13867.6	445842	1.43133e+06	9250.14	951688	123370500	9805204	616077	10138.7	43736.1	1007318	1881311	277236	125345400	30502.1	104076	154531	757388	117502	294619	1685556	2681.77	30846.7	34182.3	94823.6	0	19252.2	1934757	832723	36984	1545.15	0	90923.9	4661.98	216773
CovidEV-27	COVID	1542140	36714.8	132054	381182	347126	381383	62755.8	525187	3317957	163513	1099374	208655	5682736	19106.3	306545	380723	81789.1	450603	131935400	14058650	838789	501.067	47914.6	855431	2127792	26501.6	109759900	58552.3	98394.9	188886	672146	103282	334442	1407446	3550.29	57096.4	32005	108741	1002.72	23988.8	1715601	1549620	13894.9	1209.64	0	63885.1	6149.88	370002
CovidEV-29	COVID	4167463	57631.1	242848	219976	541286	1635243	105309	886148	5484551	128846	1411452	616963	5431370	0	425631	634393	0	69284.6	135036100	13739040	774411	0	40513.4	589255	1619736	145479	74293620	39435.3	1628670	360124	574894	76124.7	294106	929783	3683.46	21227.4	34312.6	114114	1953.85	30804.3	8947612	2537620	371.432	1484.02	1413.01	80361.3	29580.1	215853
HealthyEV-1	Healthy	56338.6	66404.2	36003.3	3210.25	44581.9	43398.9	3670.68	170219	307173	54113.5	708479	47481	17468580	7517.3	35188.4	112776	0	194105	143700000	12129970	159898	0	43569.9	202105	1767523	10653.4	26686700	3079.35	82299.7	58245.6	163093	146728	18938.1	1626097	12102.4	54599.5	8860.69	87411.3	1957.02	7911.67	681435	448691	317.9	1150.17	2385.92	94893.1	936.635	169413
HealthyEV-2	Healthy	112062	55378.6	68601.7	2186.79	74312.8	70535.5	3725.72	184169	159611	46478.3	440150	55370.2	20962500	8966.9	41810	0	0	63506.8	147400600	15041220	5752.22	585.455	38756.8	157361	2608576	31519.2	21021450	1842.89	59304.7	14923.5	123218	52849.5	19279.4	2897311	2301.87	95755.5	10029.7	81197.6	0	4422.79	174772	175429	43189.6	1854.55	3242.61	138578	8345.58	113830
HealthyEV-3	Healthy	225194	20772.2	14466.2	0	65049.8	140540	2224.42	160373	181482	16446.9	977242	93089.6	43567970	8807.77	135013	7406.55	0	91699.7	141183900	12263240	70089.2	0	14312.9	315722	3008184	8908.96	41147750	6989.43	58318	5745.2	214964	47062.9	28398.6	2520067	985.061	36513.7	5427.79	84724	0	4391.71	2818010	459998	0	1131.85	20996.8	109718	4254.89	174385
HealthyEV-4	Healthy	355633	78781	101498	0	76377.1	61159.6	3032.35	141236	340689	42326.7	732285	49852.6	12823460	8915.1	89505.5	188559	37947.2	10695.6	143321300	15441510	395765	6068.28	45950	177956	585011	16711	30483000	76131.8	106936	30158.6	139991	225934	30150.8	1780830	2471.58	58805	6486.43	92980.3	1200	10057.7	815606	278700	3730.58	1974.79	176712	83095.7	3503.12	112991
HealthyEV-5	Healthy	66755.6	51634.6	50587.1	0	34348.3	23652.3	7900.69	108850	209629	55136.1	200379	42753.1	1784163	18957.1	0	88629.6	0	58621.3	166404200	13627920	9890.77	5771.79	34502	53977.2	964297	5665.84	129331	630.982	40125.6	5756.94	122750	43704.4	28381.7	152144	2276.11	32134.3	1267.68	115417	0	183435	1496429	7154.31	45735.9	900.548	34646.5	72086.6	4873.61	360915
HealthyEV-6	Healthy	3697010	530988	1579568	27246	1254583	1076712	111885	1859464	6754786	298532	4820178	536134	4737916	6786.14	353882	1.38658e+06	8249.45	133862	139913900	13388090	242380	0	29525.4	555258	2737290	22151.3	67613960	3672.95	71795.8	45475.7	318701	217112	10150.1	1352077	3415.42	24065.7	45020.4	109534	1731.31	13667.8	1106390	728166	3934.65	1123.53	922.928	86154.8	18629.2	176187
HealthyEV-7	Healthy	401049	85904.7	230965	17928	187815	114532	15232	252781	1360878	56464.6	1154748	148346	2124149	0	40848.6	1.56783e+06	6853.58	111314	138898100	14914340	128319	0	24987.9	161838	1744161	31553.8	15945920	31818.4	57466.8	78724.7	101537	158098	13973.2	317771	6492.31	33872.8	14861.6	94358.4	7782.89	11999.4	656937	405630	11853.5	838.508	0	69906.8	11363.7	111683
HealthyEV-8	Healthy	465471	67090.2	271002	11715.3	216724	105298	16923.6	320687	2146330	56855.9	820521	69354.9	3208062	10389.3	41462	1.94125e+06	6762.09	174171	146554400	14816210	169719	0	44310.3	203019	1590853	10423.6	27957720	1239.13	53917.6	35477.7	129721	140032	12015.4	583031	3534.56	31835	12706.6	79574.8	855.746	8874	563957	749671	2612.54	1973.1	2833.2	68336.7	5779.59	159177
HealthyEV-9	Healthy	202448	37539.2	74187.3	2625.91	218713	146895	45234.4	472485	492846	11442.1	787932	139450	111273900	18280	0	11199.9	13389	16169.1	147717400	13309210	22367.9	0	35554.9	70463.7	694044	0	133204	7259.48	48020.1	29050	102865	62756.7	29756.9	1214884	4884.53	33653.3	11542.3	103303	1062.94	29236.6	824556	28272.9	347.695	1554.48	17724.1	75446.2	4976.35	209736
HealthyEV-10	Healthy	183790	59494.9	220307	10450.1	140185	175610	5366	221781	3028958	57430.2	1285449	144761	4367710	9007.3	123050	24406.1	0	275612	158025800	15847340	205362	41326.2	23468.6	303182	1445977	0	38955330	52075.4	536547	40624	210314	142180	16288	1747491	3321.53	24948.4	8788.3	71983.8	3411.81	20878.6	703968	644046	19035.7	965.964	7051.12	142005	17362.2	140152
HealthyEV-11	Healthy	51290.3	17507.5	23969.9	0	45538.4	54001.2	0	171292	161351	55137.7	1016062	48071.9	60243850	10520	25741.3	20220.2	10369	151377	154640100	17913020	152429	0	17885.7	121539	643454	0	13284740	9987.85	54877.7	19409.9	92137.6	50734.2	15486	1097632	2010.9	68997.6	2780.74	84984.4	429.495	12299.6	488877	316268	26921.4	1141.31	7291.66	83330.9	11911.2	203484
HealthyEV-12	Healthy	50941.4	8599.16	15787.4	0	7265.08	73547.3	2406.45	106014	122937	15329	582194	19810	82304040	21247.8	64756.6	-335.83	4058.08	138866	164904800	19053840	6361.66	0	11804	198252	2158944	2462.64	22403090	24404.6	58240.5	8337.4	140905	24149.5	14526.3	3493017	616.077	33989.2	1628.08	100831	0	6344.65	568035	202728	11032.1	2051.26	8251.09	156534	7672.29	179251
HealthyEV-13	Healthy	73721.2	24178.1	43291.5	3634.29	20715.2	23116.8	4881.42	59050.8	126042	9227.42	239173	24283.4	38294880	18240.7	0	8595.53	0	20867.6	156122500	14430130	6132.47	0	33745.6	46557.2	577194	28531.5	520126	8111.11	25989	14951.8	33380.4	46517.2	22210.6	233317	3900.89	17673.1	2842.3	95695.9	0	7382.02	370306	10867.4	0	2459.89	438.019	67248	5058.76	50516.6
HealthyEV-14	Healthy	72012.2	73219.9	26155.3	2384.17	43749.7	82834.7	0	89132.4	305872	28569.4	117001	21085.5	1614217	9542.42	0	19235.2	0	17541.5	137470400	14254610	240057	1812.21	55205.5	41059.4	1012740	131876	193125	868.68	90854.2	475302	47072.2	151689	24217.6	172566	1598	14941.2	4001.71	94157.1	5492.25	41971.3	688462	34217.2	2872.8	1210.08	6437.05	57024.6	2501.59	120621
HealthyEV-15	Healthy	110861	74668.4	120152	0	67855	52079.3	5547.05	298877	212498	5820.06	232145	25661	1940558	24206.1	0	64111.3	48829.4	21802.8	153345800	15627760	7336.43	3942.1	56237.7	135897	496065	0	338988	4817.23	77003.9	45445.4	27611.6	55721.2	21057.8	58207.4	3163.94	22541.2	2140.62	107218	689.653	31532.9	804432	0	48877.2	2551.07	132574	74349.8	11728.6	234482
HealthyEV-16	Healthy	32984.7	368275	461074	2689.88	940488	507968	129704	1712951	3281973	313762	2880441	456895	107425500	31306.4	126985	53031	8350.84	38896.9	130814000	11478920	115017	0	36391.2	236303	497916	15851.4	29859450	70490.3	50939.7	52649	325065	177117	33526.8	3797540	2903.11	58429.6	32862	69829.3	0	56305.9	813570	16924.3	2912.05	1292.67	25961.5	69489.7	3844.12	95066.4
HealthyEV-17	Healthy	101360	47597.3	74757.7	0	124101	86069.5	6704.37	147894	330290	15737.7	803392	102295	4653876	0	71587.8	763829	976.131	34848.5	135190000	13669090	102978	284.579	47822.4	140991	1331474	0	21026740	27293.2	99101.2	11424.3	115914	99753.5	23036.1	545140	2704.36	43972.7	5114.25	80173.7	2187.77	11308.9	476839	217126	43645.1	1477.37	4495.31	72413.6	4856.29	98283.5
HealthyEV-18	Healthy	811713	80485.5	135413	136178	128154	104484	11965.5	344813	1235334	94763.9	914315	71642.6	2250586	24863.1	155983	2657387	0	64456.4	137495500	15565770	229133	0	13716.1	388767	1606214	4812.29	48339680	7718.25	33774.5	34540.5	234864	61255	25360.6	645057	2581.4	26168.1	23880.3	83714.4	915.2	7525.61	1555996	415815	42079.1	632.356	0	80940.2	22388.6	197305
HealthyEV-19	Healthy	273023	119815	182153	0	230082	267360	169532	2971257	440597	31707.7	5437188	828237	90982020	36559.6	0	0	54398.5	29613.3	145239300	18282490	6849.52	7669.81	46284.4	36799	651971	19415.2	857687	11906.2	69422.9	16145.6	127346	85750.2	17131.2	1225526	4084.64	24151.4	118311	86875.9	1072.12	48287.3	578978	25017.3	0	959.843	45090.7	63242.3	12010.9	132693
HealthyEV-20	Healthy	478396	47040.5	161859	62066.2	195543	97961.2	21644.5	192282	1158570	86446.3	861020	76363.5	2287551	4539.87	92037.1	4674.2	338.537	27497	141275300	13014640	316024	0	32989.2	196110	1307080	0	24157860	41772.6	55492.9	39840.7	118377	103167	17989.3	578786	3837.67	29913.7	10382.9	100586	1784.35	17792	648736	266590	9100.07	1175.02	0	94285.2	2024.15	64007.2
[truncated: 1,682 more columns]
